# Supplementary material for: Genetic Characterization of Lumpy Skin Disease Viruses Circulating in Lesotho Cattle
Source: Viruses. 2024 May 11;16(5):762. doi: 10.3390/v16050762 (PMC11125814; doi:10.3390/v16050762)
Supplement: Supplementary file 1 [file viruses-16-00762-s001.zip]

Archive with 1 entries (1 files):
- viruses-2988556-supplementary.pdf
